# Supplementary material for: A familial Alzheimer’s disease associated mutation in presenilin-1 mediates amyloid-beta independent cell specific neurodegeneration
Source: PLoS One. 2024 Sep 6;19(9):e0289435. doi: 10.1371/journal.pone.0289435 (PMC11379242; doi:10.1371/journal.pone.0289435)
Supplement: S1 Table — (CSV) [file pone.0289435.s001.csv]

Item #	Strain
1	VG546 sel-12 (ok2078); Psel-12::PS1 wt Punc-122::GFP
2	VG547 sel-12 (ok2078); Psel-12::PS1 wt Punc-122::GFP
3	VG548 sel-12 (ok2078); Psel-12::PS1 wt Punc-122::GFP
4	VG559 sel-12 (ok2078); Primb-1::sel-12 wt Punc-122::GFP
5	VG560 sel-12 (ok2078); Primb-1::sel-12 wt Punc-122::GFP
6	VG561 sel-12 (ok2078); Primb-1::sel-12 wt Punc-122::GFP
7	VG601 sel-12 (ok2078); Primb-1::PS1 wt Punc-122::GFP
8	VG602 sel-12 (ok2078); Primb-1::PS1 wt Punc-122::GFP
9	VG603 sel-12 (ok2078); Primb-1::PS1 wt Punc-122::GFP
10	VG734 sel-12 (ok2078); Primb-1::PS1Δs169 Punc-122::GFP
11	VG735 sel-12 (ok2078); Primb-1::PS1Δs169 Punc-122::GFP
12	VG736 sel-12 (ok2078); Primb-1::PS1Δs169 Punc-122::GFP
13	VG697 sel-12 (ok2078); Primb-1::PS1C410Y Punc-122::GFP
14	VG698 sel-12 (ok2078); Primb-1::PS1C410Y Punc-122::GFP
15	VG699 sel-12 (ok2078); Primb-1::PS1C410Y Punc-122::GFP
16	VG669 sel-12 (ok2078); Psra-6::sel-12 wt Punc-122::GFP
17	VG670 sel-12 (ok2078); Psra-6::sel-12 wt Punc-122::GFP
18	VG671 sel-12 (ok2078); Psra-6::sel-12 wt Punc-122::GFP
19	VG680 sel-12 (ok2078); Podr-10::sel-12 wt Punc-122::GFP
20	VG681 sel-12 (ok2078); Podr-10::sel-12 wt Punc-122::GFP
21	VG682 sel-12 (ok2078); Podr-10::sel-12 wt Punc-122::GFP
22	VG675 sel-12 (ok2078); Psra-6::PS1 wt Punc-122::GFP
23	VG676 sel-12 (ok2078); Psra-6::PS1 wt Punc-122::GFP
24	VG677 sel-12 (ok2078); Psra-6::PS1 wt Punc-122::GFP
25	VG691 sel-12 (ok2078); Podr-10::PS1 wt Punc-122::GFP
26	VG692 sel-12 (ok2078); Podr-10::PS1 wt Punc-122::GFP
27	VG693 sel-12 (ok2078); Podr-10::PS1 wt Punc-122::GFP
28	VG822 sel-12 (ok2078); Psra-6::PS1Δs169 Pmyo-3::mCherry
29	VG823 sel-12 (ok2078); Psra-6::PS1Δs169 Pmyo-3::mCherry
30	VG824 sel-12 (ok2078); Psra-6::PS1Δs169 Pmyo-3::mCherry
31	VG843 sel-12 (ok2078); Podr-10::PS1Δs169 Pmyo-3::mCherry
32	VG844 sel-12 (ok2078); Podr-10::PS1Δs169 Pmyo-3::mCherry
33	VG845 sel-12 (ok2078); Podr-10::PS1Δs169 Pmyo-3::mCherry
34	VG819 sel-12 (ok2078); Psra-6::PS1C410Y Pmyo-3::mCherry
35	VG820 sel-12 (ok2078); Psra-6::PS1C410Y Pmyo-3::mCherry
36	VG821 sel-12 (ok2078); Psra-6::PS1C410Y Pmyo-3::mCherry
37	VG840 sel-12 (ok2078); Podr-10::PS1C410Y Pmyo-3::mCherry
38	VG841 sel-12 (ok2078); Podr-10::PS1C410Y Pmyo-3::mCherry
39	VG842 sel-12 (ok2078); Podr-10::PS1C410Y Pmyo-3::mCherry
40	VG789 sel-12 (ok2078); Posm-10::GFP Psra-6::PS1 wt, Pmyo-3::mCherry
41	VG790 sel-12 (ok2078); Posm-10::GFP Psra-6::PS1 wt Pmyo-3::mCherry
42	VG791 sel-12 (ok2078); Posm-10::GFP Psra-6::PS1 wt Pmyo-3::mCherry
43	VG822 sel-12 (ok2078); Posm-10::GFP Psra-6::PS1Δs169 Pmyo-3::mCherry
44	VG823 sel-12 (ok2078); Posm-10::GFP Psra-6::PS1Δs169 Pmyo-3::mCherry
45	VG824 sel-12 (ok2078); Posm-10::GFP Psra-6::PS1Δs169 Pmyo-3::mCherry
46	VG819 sel-12 (ok2078); Posm-10::GFP Psra-6::PS1C410Y Pmyo-3::mCherry
47	VG820 sel-12 (ok2078); Posm-10::GFP Psra-6::PS1C410Y Pmyo-3::mCherry
48	VG821 sel-12 (ok2078); Posm-10::GFP Psra-6::PS1C410Y Pmyo-3::mCherry
